# Supplementary material for: Living Cationic Polymerization of Silyl-Protected β-Methyl Vinyl Ethers (Propenyl Ethers): Synthesis of Hydroxy-Functional Polymers with High Tg and LCST-Type Thermoresponse
Source: Molecules. 2025 Nov 10;30(22):4345. doi: 10.3390/molecules30224345 (PMC12654800; doi:10.3390/molecules30224345)
Supplement: Supplementary file 1 [file molecules-30-04345-s001.zip]

Archive with 1 entries (1 files):
- molecules-3952255-supplementary.docx
